# Supplementary material for: Appropriate Lymph Node Dissection Sites for Cancer in the Body and Tail of the Pancreas: A Multicenter Retrospective Study
Source: Cancers (Basel). 2022 Sep 11;14(18):4409. doi: 10.3390/cancers14184409 (PMC9497245; doi:10.3390/cancers14184409)
Supplement: Supplementary file 1 [file cancers-14-04409-s001.zip]

Archive with 1 entries (1 files):
- cancers-1890744-supplementary.pdf
